# Supplementary material for: GLI2 and FLNB Define Periocular Morphoeic Basal Cell Carcinoma
Source: Int J Mol Sci. 2025 Nov 25;26(23):11377. doi: 10.3390/ijms262311377 (PMC12692270; doi:10.3390/ijms262311377)
Supplement: Supplementary file 1 [file ijms-26-11377-s001.zip]

Archive with 20 entries (20 files):
- Supplementary Figure S1.pdf
- Supplementary Figure S2.pdf
- Supplementary Figure S3.pdf
- Supplementary Figure S4.pdf
- Supplementary Figure S5.pdf
- Supplementary Figure S6.pdf
- Supplementary Figure S7.pdf
- Supplementary Figure S8.pdf
- Supplementary Figure S9.pdf
- Supplementary Table S1.pdf
- Supplementary Table S10.pdf
- Supplementary Table S11.pdf
- Supplementary Table S2.pdf
- Supplementary Table S3.pdf
- Supplementary Table S4.pdf
- Supplementary Table S5.pdf
- Supplementary Table S6.pdf
- Supplementary Table S7.pdf
- Supplementary Table S8.pdf
- supplementary Table S9.pdf
